# Supplementary material for: Interactions among mTORC, AMPK and SIRT: a computational model for cell energy balance and metabolism
Source: Cell Commun Signal. 2021 May 20;19:57. doi: 10.1186/s12964-021-00706-1 (PMC8135154; doi:10.1186/s12964-021-00706-1)
Supplement: Supplementary file 2 — Additional file 1. TableS1. Model equations. [file 12964_2021_706_MOESM2_ESM.xlsx]

## Sheet: Sheet1
Rate parameter names	Values
compartment_Cell	1
par_IRS_phos_by_Amino_Acids	0.0331672 (min^-1)
par_AMPK_T172_phos_by_Amino_Acids	17.6284 (min^-1)
par_mTORC2_S2481_phos_by_Amino_Acids	0.0268658 (min^-1)
par_IR_beta_phos_by_Insulin	0.0203796 (min^-1)
par_IR_beta_pY1146_dephos	0.493514 (min^-1)
par_IR_beta_ready	323.611 (min^-1)
par_IRS_phos_by_IR_beta_pY1146	2.11894 (min^-1)
par_IRS_p_phos_by_p70_S6K_pT229_pT389	0.3388 (min^-1)
par_IRS_phos_by_p70_S6K_pT229_pT389	0.08637 (min^-1)
par_IRS_pS636_turnover	25 (min^-1)
par_AMPK_T172_phos	0.490602 (min^-1)
par_AMPK_pT172_dephos	165.704 (min^-1)
par_Akt_S473_phos_by_mTORC2_pS2481_first	0.0000131992 (min^-1)
par_Akt_S473_phos_by_mTORC2_pS2481_second	0.159093 (min^-1)
par_Akt_T308_phos_by_PI3K_p_PDK1_first	7.47437 (min^-1)
par_Akt_T308_phos_by_PI3K_p_PDK1_second	7.47345 (min^-1)
par_Akt_pT308_dephos_first	88.9654 (min^-1)
par_Akt_pT308_dephos_second	88.9639 (min^-1)
par_Akt_pS473_dephos_first	0.376999 (min^-1)
par_Akt_pS473_dephos_second	0.380005 (min^-1)
par_TSC1_TSC2_S1387_phos_by_AMPK_pT172	0.00175772 (min^-1)
par_TSC1_TSC2_T1462_phos_by_Akt_pT308	1.52417 (min^-1)
par_TSC1_TSC2_pS1387_dephos	0.25319 (min^-1)
par_TSC1_TSC2_pT1462_dephos	147.239 (min^-1)
par_mTORC1_pS2448_dephos_by_TSC1_TSC2	0.00869774 (min^-1)
par_mTORC1_S2448_activation_by_Amino_Acids	0.0156992 (min^-1)
par_mTORC2_pS2481_dephos	1.42511 (min^-1)
par_mTORC2_S2481_phos_by_PI3K_variant_p	0.120736 (min^-1)
par_p70_S6K_T229_phos_by_PI3K_p_PDK1_first	0.0133521 (min^-1)
par_p70_S6K_T229_phos_by_PI3K_p_PDK1_second	1e-06
par_p70_S6K_T389_phos_by_mTORC1_pS2448_first	0.00261303413778722(min^-1)
par_p70_S6K_T389_phos_by_mTORC1_pS2448_second	0.11072089 (min^-1)
par_p70_S6K_pT229_dephos_first	1e-06
par_p70_S6K_pT229_dephos_second	0.159201353 (min^-1)
par_p70_S6K_pT389_dephos_first	1.10036056 (min^-1)
par_p70_S6K_pT389_dephos_second	1.1021526 (min^-1)
par_PRAS40_S183_phos_by_mTORC1_pS2448_first	0.15881 (min^-1)
par_PRAS40_S183_phos_by_mTORC1_pS2448_second	0.0683009 (min^-1)
par_PRAS40_T246_phos_by_Akt_pT308_first	0.279344 (min^-1)
par_PRAS40_T246_phos_by_Akt_pT308_second	0.279401 (min^-1)
par_PRAS40_pS183_dephos_first	1.8706 (min^-1)
par_PRAS40_pS183_dephos_second	1.88453 (min^-1)
par_PRAS40_pT246_dephos_first	11.8759 (min^-1)
par_PRAS40_pT246_dephos_second	11.876 (min^-1)
par_PI3K_p_PDK1_dephos	0.18913343 (min^-1)
par_PI3K_PDK1_phos_by_IRS_p	0.0001872267 (min^-1)
par_PI3K_variant_p_dephos	0.108074886 (min^-1)
par_PI3K_variant_phos_by_IR_beta_pY1146	0.000549027801(min^-1)
par_scale_IR_beta_pY1146_obs	1
par_scale_IRS_pS636_obs	1
par_scale_AMPK_pT172_obs	1
par_scale_Akt_pT308_obs	1
par_scale_Akt_pS473_obs	1
par_scale_TSC1_TSC2_pS1387_obs	1
par_scale_mTOR_pS2448_obs	1
par_scale_mTOR_pS2481_obs	1
par_scale_p70_S6K_pT229_obs	1
par_scale_p70_S6K_pT389_obs	1
par_scale_PRAS40_pT246_obs	1
par_scale_PRAS40_pS183_obs	1
kUKAP	0.000163
ksirt	5*2.0e7 1/s
kAKT	0.5 (min^-1)
kAMPK	0.5 (min^-1)
kSIRTFOXO	0.1 (min^-1)
AVG_CBP	0.1 mM
Vopgc	0.000046(mM)
Vspgc	0.000142 (mM)
kAPGC	0.007578 (mM)
Vdpgc	0.000388 (mM)
kdpgc	0.003299 (mM)
kdn	0.0012 (min^-1)
k10	0.000166 ((nM*min)^-1)
kULKd	0.00169 ((nM*min)^-1)
KULKM	0.000158 ((nM*min)^-1)
argeninie vmax	0.5470 mmol.min^-1
mTORC1_L_vmax	1.5 mol.min^-1.
leucine_a = 0.1	100
Km_NamPRT	0.005 mM
Kcat_NamPRT	0.462 (min^-1)
ETNMNAT	10
Initial_for_cell_devision_all	2.8e-05
NAPRT_E_T	10
NAPRT_turnover	3.3
NAPRT_scaling	0.001
NAPRT_Km	0.00015 mM
NMNAT1_NMN_scaling	0.001
NMNAT1_NMN_kcat_A	32281 (min^-1)
NMNAT1_NMN_Km_A	0.0223 mM
NMNAT1_NMN_kcat_PA	77401 (min^-1)
NMNAT1_NMN_Km_PA	0.059 mM
NMNAT1_NMN_Km_B	0.0677 mM
NMNAT1_NMN_Km_PB	0.502 mM
NMNAT1_NaMN_scaling	0.001
NMNAT1_NaMN_kcat_A	25741 (min^-1)
NMNAT1_NaMN_Km_A	0.0677 mM
NMNAT1_NaMN_kcat_PA	62281 (min^-1)
NMNAT1_NaMN_Km_PA	0.502 mM
NMNAT1_NaMN_Km_B	22.3 mM
NMNAT1_NaMN_Km_PB	0.059 mM
NADS_E_T	10
NADS_turnover	21
NADS_scaling	0.001
NADS_Km	0.19 mM
NT5_NMN_ET	10
NT5_NMN_scaling	0.001
NT5_NMN_kcat	301 (min^-1)
NT5_NMN_Km	5 mM
PNP_NR_E_T	10
PNP_NR_turnover	40
PNP_NR_scaling	0.001
PNP_NR_Km	1.48 mM
NNMT_ET	10
NNMT_scaling	0.001
NNMT_Kcat	4861 (min^-1)
NNMT_Ki	0.06 mM
Kma	0.0018 mM
Kmb	0.4 mM
NT5_NaMN_ET	10
NT5_NaMN_scaling	0.001
NT5_NaMN_kcat	1681 (min^-1)
NT5_NaMN_Km	3.5 mM
SIRT_ET	10
SIRT_scaling	0.001
SIRT_Kcat	40.21 (min^-1)
SIRT_Km	0.029 mM
SIRT_Ki	0.06 mM
NAD_consumption_without_Nam_inhibition_ET	10
NAD_consumption_without_Nam_inhibition_scaling	0.001
NAD_consumption_without_Nam_inhibition_kcat	1 (min^-1)
NAD_consumption_without_Nam_inhibition_Km	1 mM
NADA_ET	0
NADA_scaling	0.001
NADA_Kcat	41.4 (min^-1)
NADA_Km	0.009 mM
NADA_Ki	0.1 mM
NAMPT_ET	400
NAMPT_scaling	0.001
NAMPT_Ki	0.0021 mM
NAD_binding_k1	6000 (min^-1)
NAD_binding_k2	600 (min^-1)
NRK1_NaMN_ET	10
NRK1_NaMN_scaling	0.001
NRK1_NaMN_kcat	13.8 (min^-1)
NRK1_NaMN_Km	0.0034 mM
PNP_NAR_E_T	10
PNP_NAR_turnover	40
PNP_NAR_scaling	0.001
PNP_NAR_Km	1.48 mM
NRK1_NMN_ET	10
NRK1_NMN_scaling	0.001
NRK1_NMN_kcat	13.8 (min^-1)
NRK1_NMN_Km	0.0034 mM
v	0.00001 mM/s
Cytosol	1 L
NamPT_compartment	0.001 L
celldivision_rate_NamPT_compartment	0.0017 mM/min
Gln	1 mM
DNA_damage	1 mM
DNA_ADPR	1 mM
H3_ac	1 mM
H3_deac	1 mM
Glu	1 mM
Pi	1 mM
methyl_NAM	0.01 mM
H2O	1 mM
PPi	0.012 mM
AMP	1 mM
ADP	1 mM
SAM	0.08 mM
SAH	1 mM
PRPP	1 mM
ATP	1 mM
scaling factor_AA	100
